# Supplementary material for: The Impact of the Withdrawal of SGLT2 Inhibitors on Clinical Outcomes in Patients with Heart Failure
Source: J Clin Med. 2024 May 29;13(11):3196. doi: 10.3390/jcm13113196 (PMC11172815; doi:10.3390/jcm13113196)
Supplement: Supplementary file 1 [file jcm-13-03196-s001.zip]

Archive with 1 entries (1 files):
- jcm-2978983-supplementary.pdf
